# Supplementary material for: Selective Autophagy Receptor CsNBR1 Confers Citrus Huanglongbing Resistance by Degrading ‘Candidatus Liberibacter Asiaticus’ Virulence Effectors
Source: Mol Plant Pathol. 2026 Jun 29;27(7):e70310. doi: 10.1111/mpp.70310 (PMC13315814; doi:10.1111/mpp.70310)
Supplement: Supplementary file 9 — Table S1: List of primers used in this study. [file MPP-27-e70310-s007.xlsx]

## Sheet: Sheet1
	Supplementary Table 1. List of primers used in this study
	Primer Name	Forward (5'-3')	Reverse(5'-3')
	Primers for vectors used for plant transformation
	PLGNe-Flag-CsNBR1	GGACAGGGTACCCGGGGATCCATGGATTACAAGGATGACGAC	TCTCATTAAAGCAGGGAATTCCTAAGCTTTCTCCCCGGTAAG
	PNmGFP-RNAiF-CsNBR1	GATGATATCCCATGGGGCGCGCCACCGGTTTACCAACATCATC	AAGAAATTCTTACACATTTAAATCTCCCCGGTAAGAAGATCCATCA
	PNmGFP-RNAiR-CsNBR1	TGGATCCTAGGTGAGTCTAGACTCCCCGGTAAGAAGATCCATC	TTCCTGCAGGTCGACTCTAGAACCGGTTTACCAACATCATCTGA
	Primers for co-IP and degradation assay
	Myc-SDE5115	GAGGAAGACTTGAACGGTGAATTCATGTCACAACCTGAGCCTACA	ATCTCATTAAAGCAGGACTCTAGATTAATTACATTTACGAATATCTG
	Myc-SDE1	GAGGAAGACTTGAACGGTGAATTCATGGGCAGTAGTTTTGGTTGTT	ATCTCATTAAAGCAGGACTCTAGATCAAGACTGCTCCAACATTT
	Myc-SDE19	GAGGAAGACTTGAACGGTGAATTCATGGCCAATGAGCACTCTTCTGT	ATCTCATTAAAGCAGGACTCTAGATCAATTGTTTAAGCCTCCAAAG
	Myc-SDE5	GAGGAAGACTTGAACGGTGAATTCATGCTTAATTGCAACGAAAC	ATCTCATTAAAGCAGGACTCTAGATCAATTATTTATAAATGGGCAGA
	HA-CsNBR1	GGCGGAGGTTCTGTCGACATGGAGTCTACTATGGTTATC	CGATCGGGGAAATTCGAGCTCCTAAGCTTTCTCCCCGGTAAGA
	Primers for PVX-expression assay
	PVX-Flag-SDE1	TCAGCACCAGCTAGCATCGATATGGATTACAAGGATGACGACG	TCAAGCTTATCGGCGGTCGACTCAAGACTGCTCCAACATTT
	PVX-Flag-CsNBR1	TCAGCACCAGCTAGCATCGATATGGATTACAAGGATGACGACG	TCAAGCTTATCGGCGGTCGACCTAAGCTTTCTCCCCGGTAAG
	Primers for BiFC and LCI assays
	cYFP-SDE5115	GAGCTGTACAAGTCCGGAGTCGACATGTCACAACCTGAGCCTACA	GAATTCGAGCTCGCCTGGGGATCCTTAATTACATTTACGAATATC
	cYFP-SDE1	GAGCTGTACAAGTCCGGAGTCGACATGGGCAGTAGTTTTGGTTGTT	GAATTCGAGCTCGCCTGGGGATCCTCAAGACTGCTCCAACATTT
	cYFP-SDE19	GAGCTGTACAAGTCCGGAGTCGACATGGCCAATGAGCACTCTTCTGT	GAATTCGAGCTCGCCTGGGGATCCTCAATTGTTTAAGCCTCCAAAG
	cYFP-SDE5	GAGCTGTACAAGTCCGGAGTCGACATGCTTAATTGCAACGAAAC	GAATTCGAGCTCGCCTGGGGATCCTCAATTATTTATAAATGGGC
	cYFP-SDE0185	GAGCTGTACAAGTCCGGAGTCGACATGTGTGATTCGGAATCGAAA	GAATTCGAGCTCGCCTGGGGATCCTTAAATCACCAAGGTCACGTC
	nYFP-CsNBR1	AACATCGAGGACTCCGGAGTCGACATGGAGTCTACTATGGTTATC	GAATTCGAGCTCGCCTGGGGATCCCTAAGCTTTCTCCCCGGTAAGA
	CsNBR1-cLuc	ACGGGGGACGAGCTCGGTACCATGGAGTCTACTATGGTTATC	CGCGTACGAGATCTGGTCGACAGCTTTCTCCCCGGTAAGAAGA
	SDE5115-nLuc	ACGGGGGACGAGCTCGGTACCATGTCACAACCTGAGCCTACA	AACATCGTATGGGTAGTCGACATTACATTTACGAATATCTGCC
	SDE1-nLuc	ACGGGGGACGAGCTCGGTACCATGGGCAGTAGTTTTGGTTGTT	AACATCGTATGGGTAGTCGACAGACTGCTCCAACATTTTTC
	SDE19-nLuc	ACGGGGGACGAGCTCGGTACCATGGCCAATGAGCACTCTTCTGT	AACATCGTATGGGTAGTCGACATTGTTTAAGCCTCCAAAGAGC
	SDE5-nLuc	ACGGGGGACGAGCTCGGTACCATGCTTAATTGCAACGAAAC	AACATCGTATGGGTAGTCGACATTATTTATAAATGGGCAGAG
	SDE0185-nLuc	ACGGGGGACGAGCTCGGTACCATGTGTGATTCGGAATCGAAA	AACATCGTATGGGTAGTCGACAATCACCAAGGTCACGTC
	Primers for qRT-PCR
	qPCR-CsNBR1	AGTGTGAAGGAGCCAGCAAA	GAAGTAGCCTCTGAACGGGG
	qPCR-SDE5115	TGTCACAACCTGAGCCTACAT	ACGGTTCTACCGTAACAGGAAC
	qPCR-SDE1	AACAGCTCTAGGGGTTCTGC	GGCGAAGCATGTGTTGAAGA
	qPCR-SDE19	CGGAACAGAAGAGAAAGGAGAC	GGTGTTTGTTTAGTCGCATTAGG
	qPCR-SDE5	GAATGCGCCTTTGCTGCTTC	AGAGCAGATCGCCTTCTGGA
	qPCR-CsActin	CATCCCTCAGCACCTTCC	CCAACCTTAGCACTTCTCC
	qPCR-Las16S	TGAGTGCTAGCTGTTGGGTG	CTGCGCGTTGCATCGAATTA
	qPCR-Cs18S	AATTGTTGGTCTTCAACGAGGAA	AAAGGGCAGGGACGTAGTCAA
